# Supplementary material for: Nanomaterial accumulation in boiling brines enhances epithermal bonanzas
Source: Sci Rep. 2023 Sep 11;13:14985. doi: 10.1038/s41598-023-41756-4 (PMC10495403; doi:10.1038/s41598-023-41756-4)
Supplement: Supplementary file 2 — Supplementary Table 1. [file 41598_2023_41756_MOESM2_ESM.xlsx]

## Sheet: Supplementary Table 1
Nanomaterial accumulation in boiling brines enhances epithermal bonanzas
Néstor Cano*, José M. González-Jiménez, Antoni Camprubí, Diego Domínguez-Carretero, Eduardo González-Partida, and Joaquín A. Proenza
Supplementary Table 1. Fluid inclusion petrography and microthermometry results
Vein	Location in the bonanza	Sample	Quartz texture	FIA	Phases	P, S, PS	Te (°C)	Tmi (°C)	Salinity (wt.% NaCleq)	Th (°C)
Poder de Dios	Upper contact	NAT-014A	Coarse-banded	1	L+V	P	-46	-14.2	17.9584	341.6
Poder de Dios	Upper contact	NAT-014A	Coarse-banded	1	L+V	P		-14.1	17.872	349.6
Poder de Dios	Upper contact	NAT-014A	Coarse-banded	1	L+V	P		-14.2	17.9584	291.3
Poder de Dios	Upper contact	NAT-014A	Coarse-banded	1	L+V	P		-14.5	18.215	351.5
Poder de Dios	Upper contact	NAT-014A	Coarse-banded	2	L+V	PS		-14.4	18.1299	289.4
Poder de Dios	Upper contact	NAT-014A	Coarse-banded	2	L+V	PS		-14.5	18.215	289.6
Poder de Dios	Upper contact	NAT-014A	Coarse-banded	2	L+V	PS		-14.6	18.2998	343.1
Poder de Dios	Upper contact	NAT-014A	Coarse-banded	2	L+V	PS		-14.8	18.4681	346.9
Poder de Dios	Upper contact	NAT-014A	Coarse-banded	2	L+V	PS		-14.5	18.215	342.1
Poder de Dios	Upper contact	NAT-014A	Coarse-banded	2	L+V	PS		-14.5	18.215	376.4
Poder de Dios	Upper contact	NAT-014A	Coarse-banded	2	L+V	PS	-43.2	-14.6	18.2998	363.8
Poder de Dios	Upper contact	NAT-014A	Coarse-banded	2	L+V	PS	-48.3	-14.5	18.215	317.3
Poder de Dios	Upper contact	NAT-014A	Coarse-banded	2	L+V	PS	-45.6	-14.2	17.9584	340.1
Poder de Dios	Upper contact	NAT-014A	Coarse-banded	2	L+V	PS	-47.7	-14.2	17.9584	320.6
Poder de Dios	Upper contact	NAT-014A	Coarse-banded	2	L+V	PS		-14.3	18.0443	327.4
Poder de Dios	Upper contact	NAT-014A	Coarse-banded	2	L+V	PS		-14.2	17.9584	339.1
Poder de Dios	Upper contact	NAT-014A	Coarse-banded	2	L+V	PS		-14.1	17.872	332
Poder de Dios	Upper contact	NAT-014A	Coarse-banded	2	L+V	PS		-14.3	18.0443	363.4
Poder de Dios	Upper contact	NAT-014A	Coarse-banded	2	L+V	PS		-14.2	17.9584	346.6
Poder de Dios	Upper contact	NAT-014A	Coarse-banded	2	L+V	PS		-14.3	18.0443	367.1
Poder de Dios	Upper contact	NAT-014A	Coarse-banded	2	L+V	PS		-14.2	17.9584	353.3
Poder de Dios	Upper contact	NAT-014A	Coarse-banded	2	L+V	PS	-48.5	-14.1	17.872	323.8
Poder de Dios	Upper contact	NAT-014A	Coarse-banded	2	L+V	PS	-47	-14.5	18.215	352.9
Poder de Dios	Upper contact	NAT-014A	Coarse-banded	2	L+V	PS		-14.6	18.2998	366.3
Poder de Dios	Upper contact	NAT-014A	Coarse-banded	3	L+V	P		-11.3	15.2738	293.5
Poder de Dios	Upper contact	NAT-014A	Coarse-banded	3	L+V	P		-10.8	14.7702	293.8
Poder de Dios	Upper contact	NAT-014A	Coarse-banded	3	L+V	P	-43.9	-11	14.9732	297.3
Poder de Dios	Upper contact	NAT-014A	Coarse-banded	3	L+V	P	-46.9	-11	14.9732	301.7
Poder de Dios	Upper contact	NAT-014A	Coarse-banded	3	L+V	P		-11.3	15.2738	281.4
Poder de Dios	Upper contact	NAT-014A	Coarse-banded	3	L+V	P		-11	14.9732	314.5
Poder de Dios	Upper contact	NAT-014A	Coarse-banded	3	L+V	P		-10.8	14.7702	333.2
Poder de Dios	Upper contact	NAT-014A	Coarse-banded	3	L+V	P		-12.5	16.4316	272.8
Poder de Dios	Upper contact	NAT-014A	Coarse-banded	3	L+V	P		-11.9	15.8615	317.6
Poder de Dios	Upper contact	NAT-014A	Coarse-banded	3	L+V	P		-11.9	15.8615	295.2
Poder de Dios	Upper contact	NAT-014A	Coarse-banded	3	L+V	P		-11.1	15.0739	291.5
Poder de Dios	Middle	NAT-014B	Coarse-banded	4	L+V	P	-53.8	-10.7	14.6679	324.4
Poder de Dios	Middle	NAT-014B	Coarse-banded	4	L+V	P	-52.9	-13.4	17.2556	326.6
Poder de Dios	Middle	NAT-014B	Coarse-banded	4	L+V	P	-51.8	-10.1	14.043	328.6
Poder de Dios	Middle	NAT-014B	Coarse-banded	4	L+V	P		-10.7	14.6679	338.7
Poder de Dios	Middle	NAT-014B	Coarse-banded	4	L+V	P		-10.1	14.043	357.3
Poder de Dios	Middle	NAT-014B	Coarse-banded	5	L+V	P		-10.4	14.3579	362.3
Poder de Dios	Middle	NAT-014B	Coarse-banded	5	L+V	P		-10.3	14.2535	346.1
Poder de Dios	Middle	NAT-014B	Coarse-banded	5	L+V	P		-10.7	14.6679	338.3
Poder de Dios	Middle	NAT-014B	Coarse-banded	5	L+V	P		-10	13.937	341.3
Poder de Dios	Middle	NAT-014B	Coarse-banded	5	L+V	P		-10.3	14.2535	328.6
Poder de Dios	Middle	NAT-014B	Coarse-banded	5	L+V	P		-10.7	14.6679	338.9
Poder de Dios	Middle	NAT-014B	Coarse-banded	6	L+V	P		-10.6	14.5651	330.6
Poder de Dios	Middle	NAT-014B	Coarse-banded	6	L+V	P		-12.1	16.0534	331.2
Poder de Dios	Middle	NAT-014B	Coarse-banded	6	L+V	P		-10.3	14.2535	330.1
Poder de Dios	Middle	NAT-014B	Coarse-banded	6	L+V	P		-11.6	15.5699	319.2
Poder de Dios	Middle	NAT-014B	Coarse-banded	7	L+V	P	-83.5	-15.1	18.7177	330.2
Poder de Dios	Middle	NAT-014B	Coarse-banded	7	L+V	P		-12.8	16.7104	278.4
Poder de Dios	Middle	NAT-014B	Coarse-banded	7	L+V	P		-14.8	18.4681	323.3
Poder de Dios	Middle	NAT-014B	Coarse-banded	7	L+V	P		-14.9	18.5517	322.5
Poder de Dios	Middle	NAT-014B	Coarse-banded	7	L+V	P		-12.6	16.525	344.4
Poder de Dios	Middle	NAT-014B	Coarse-banded	8	L+V	P	-51.3	-14.8	18.4681	352.8
Poder de Dios	Middle	NAT-014B	Coarse-banded	8	L+V	P	-60.5	-14.7	18.3841	354.3
Poder de Dios	Middle	NAT-014B	Coarse-banded	8	L+V	P		-14.8	18.4681	370.6
Poder de Dios	Middle	NAT-014B	Coarse-banded	8	L+V	P		-14.8	18.4681	361.1
Poder de Dios	Middle	NAT-014B	Coarse-banded	9	L+V	P		-12.8	16.7104	362.5
Poder de Dios	Middle	NAT-014B	Coarse-banded	9	L+V	P		-13.1	16.985	383.5
Poder de Dios	Middle	NAT-014B	Coarse-banded	9	L+V	P		-12.7	16.6179	395.8
Poder de Dios	Middle	NAT-014B	Coarse-banded	9	L+V	P		-13.8	17.6104	354.5
Poder de Dios	Middle	NAT-014B	Coarse-banded	10	L+V	PS	-68.2	-12.1	16.0534	349.8
Poder de Dios	Middle	NAT-014B	Coarse-banded	10	L+V	PS	-73.6	-12.3	16.2435	346.1
Poder de Dios	Middle	NAT-014B	Coarse-banded	10	L+V	PS	-73.2	-11.9	15.8615	346.2
Poder de Dios	Middle	NAT-014B	Coarse-banded	10	L+V	PS	-81.2	-12.8	16.7104	347.7
Poder de Dios	Middle	NAT-014B	Coarse-banded	10	L+V	PS		-11.9	15.8615	348.7
Poder de Dios	Middle	NAT-014B	Coarse-banded	10	L+V	PS		-12	15.9577	348.1
Poder de Dios	Middle	NAT-014B	Coarse-banded	10	L+V	PS		-12.1	16.0534	346.9
Poder de Dios	Middle	NAT-014B	Coarse-banded	11	L+V	P		-11.3	15.2738	385.2
Poder de Dios	Middle	NAT-014B	Coarse-banded	11	L+V	P		-11.4	15.373	372.3
Poder de Dios	Middle	NAT-014B	Coarse-banded	11	L+V	P	-77.2	-11.2	15.1741	359.4
Poder de Dios	Middle	NAT-014B	Coarse-banded	11	L+V	P		-10.9	14.8719	324.1
Poder de Dios	Middle	NAT-014B	Coarse-banded	11	L+V	P		-11.2	15.1741	304.4
Poder de Dios	Middle	NAT-014B	Coarse-banded	11	L+V	P		-11.1	15.0739	364.4
Poder de Dios	Middle	NAT-014B	Coarse-banded	11	L+V	P		-11.4	15.373	359.6
Poder de Dios	Lower contact	NAT-014C	Coarse-banded	12	L+V	P	-68.8	-13.3	17.1659	359.6
Poder de Dios	Lower contact	NAT-014C	Coarse-banded	12	L+V	P		-12.9	16.8024	339.6
Poder de Dios	Lower contact	NAT-014C	Coarse-banded	12	L+V	P		-12.7	16.6179	362.2
Poder de Dios	Lower contact	NAT-014C	Coarse-banded	12	L+V	P		-12.6	16.525	376.5
Poder de Dios	Lower contact	NAT-014C	Coarse-banded	13	L+V	P	-58.8	-13.9	17.698	367.7
Poder de Dios	Lower contact	NAT-014C	Coarse-banded	13	L+V	P		-13.7	17.5223	342
Poder de Dios	Lower contact	NAT-014C	Coarse-banded	14	L+V	P	-84.6	-13.8	17.6104	370.7
Poder de Dios	Lower contact	NAT-014C	Coarse-banded	14	L+V	P	-84.3	-13.9	17.698	357.2
Poder de Dios	Lower contact	NAT-014C	Coarse-banded	14	L+V	P		-14.6	18.2998	388.4
Poder de Dios	Lower contact	NAT-014C	Coarse-banded	14	L+V	P		-13.7	17.5223	366.1
Poder de Dios	Lower contact	NAT-014C	Coarse-banded	14	L+V	P		-14.3	18.0443	367.5
Poder de Dios	Lower contact	NAT-014C	Coarse-banded	14	L+V	P		-14.1	17.872	375.8
Notes
FIA: fluid inclusion assemblage
Types of fluid inclusions: P = primary, PS = pseudosecondary, S = secondary.
Microthermometric data: Te = eutectic temperature, Tmi = ice melting temperature, Th = temperature of homogenization.
